# Supplementary material for: Essential Trace Elements in Scalp Hair of Residents across the Caspian Oil and Gas Region of Kazakhstan
Source: Toxics. 2022 Jun 30;10(7):364. doi: 10.3390/toxics10070364 (PMC9317645; doi:10.3390/toxics10070364)
Supplement: Supplementary file 1 [file toxics-10-00364-s001.zip]

Archive with 1 entries (1 files):
- toxics-1738929-supplementary.pdf
